# Supplementary material for: Two Decades of Dengue in Indonesia: Long-Term Trends in Incidence, Mortality, and Disability-Adjusted Life Years, 2005–2024
Source: Pathogens. 2026 Mar 31;15(4):373. doi: 10.3390/pathogens15040373 (PMC13119181; doi:10.3390/pathogens15040373)
Supplement: Supplementary file 1 [file pathogens-15-00373-s001.zip]

Archive with 1 entries (1 files):
- pathogens-4204716-supplementary.pdf
